# Supplementary material for: The Safety and Efficacy of Phage Therapy for Superficial Bacterial Infections: A Systematic Review
Source: Antibiotics (Basel). 2020 Oct 29;9(11):754. doi: 10.3390/antibiotics9110754 (PMC7692203; doi:10.3390/antibiotics9110754)
Supplement: Supplementary file 1 [file antibiotics-09-00754-s001.zip]

Archive with 5 entries (5 files):
- Supplementary file 1.pdf
- Supplementary file 2.pdf
- Supplementary file 3.pdf
- Supplementary file 4.pdf
- Supplementary file 5.pdf
